# Supplementary material for: Molecular Cloning, Bioinformatics, and Expression Analysis of the NPR1 Homolog in Sesame (Sesamum indicum L.)
Source: Plants (Basel). 2025 Nov 21;14(23):3557. doi: 10.3390/plants14233557 (PMC12693970; doi:10.3390/plants14233557)
Supplement: Supplementary file 1 [file plants-14-03557-s001.zip]

Archive with 8 entries (8 files):
- Supplementary Figure S1. Cloned cDNA fragment of SiNPR1 gene.pdf
- Supplementary Figure S2. Autoactivation and empty vector tests.pdf
- Supplementary Table S1. Prediction of SiNPR1.pdf
- Supplementary Table S2. NPR1-like protein sequences from other plant species for phylogram construction.pdf
- Supplementary Table S3. Cis-elements identified in the promoter region of SiNPR1.pdf
- Supplementary Table S4. TGA2-like protein sequences from other plant species for phylogram construction.pdf
- Supplementary Table S5. The primers used in this study.pdf
- Supplementary Table S6. Web sites for bioinformatics analysis.pdf
